# Supplementary material for: Genetic Variants at the APOE Locus Predict Cardiometabolic Traits and Metabolic Syndrome: A Taiwan Biobank Study
Source: Genes (Basel). 2022 Jul 29;13(8):1366. doi: 10.3390/genes13081366 (PMC9407549; doi:10.3390/genes13081366)
Supplement: Supplementary file 1 [file genes-13-01366-s001.zip]

Archive with 1 entries (1 files):
- genes-1821435-supplementary.pdf
